# Supplementary material for: Epidemic HI2 Plasmids Mobilising the Carbapenemase Gene blaIMP-4 in Australian Clinical Samples Identified in Multiple Sublineages of Escherichia coli ST216 Colonising Silver Gulls
Source: Microorganisms. 2021 Mar 10;9(3):567. doi: 10.3390/microorganisms9030567 (PMC7999438; doi:10.3390/microorganisms9030567)
Supplement: Supplementary file 1 [file microorganisms-09-00567-s001.zip]

Archive with 3 entries (3 files):
- microorganisms-1112325-sup/supplementary figures titles.docx
- microorganisms-1112325-sup/Supplementary Table S1.xlsx
- microorganisms-1112325-sup/Supplementary Table S2.xlsx
