# Supplementary material for: Epidemic HI2 Plasmids Mobilising the Carbapenemase Gene blaIMP-4 in Australian Clinical Samples Identified in Multiple Sublineages of Escherichia coli ST216 Colonising Silver Gulls
Source: Microorganisms. 2021 Mar 10;9(3):567. doi: 10.3390/microorganisms9030567 (PMC7999438; doi:10.3390/microorganisms9030567)
Supplement: Supplementary file 1 [file microorganisms-09-00567-s001.zip › microorganisms-1112325-sup/Supplementary Table S1.xlsx]

## Sheet: Sheet1
E. coli ST216	Selection media	Enterobase barcode	Short read coverage	Biosample	GenBank accession no.	OH Type	FimH	IS26	intI1	Aquired antibiotic resistance																														Chromsomal mutations	Virulence associated genes
										Aminoglycoside							beta-Lactam						Colistin	Fluro-quinolone		Rifampicin	MLS		Phenicol			Sulphanomide			Tetracyclin		Trimethoprim			Fluro-quinolone
										aac(3)-IId	aac(6')-Ib	aph(3")-Ib	aph(3')-Ia	aac(6')-Ib-cr	aph(6)-Id	aadA2	blaIMP-4	blaLAP-2	blaCTX-M-14	blaOXA-1	blaTEM-1B	blaSHV-12	mcr-9	qnrS1	qnrA1	arr-3	mph(A)	erm(42)	catA2	cmlA1	catB3	sul 1	sul2	sul3	tet(A)	tet(D)	dfrA12	dfrA19	dfrA14	gyrA	cvaA	cvaC	cvi	eitA	eitB	eitC	eitD	fimH	fyuA
CE1537	cef	ND	ND	SAMN14479281	JABBCF000000001	O45:H4	1248	+	+	+		+	+	+	+		+			+	+	+	+	+		+	+		+		+	+			+	+		+	+									+
1556m1	mer	ESC_QA8784AA	95X	SAMN17526317	JAEUYL000000000	O154:H4	69	+	+	+				+			+		+	+	+						+	+			+	+			+					S83L				+	+	+	+	+
CE1586	cef	ESC_QA8782AA	72X	SAMN17526318	JAEUYK000000000	ONT:HNT	23	+	+	+	+	+			+	+	+				+	+	+		+		+		+		+	+				+		+										+
1548R1	mer	ESC_QA8786AA	79X	SAMN17526362	JAEUXR000000000	ONT:H4	69	+	+	+	+						+			+	+	+			+	+	+	+			+	+			+			+		S83L								+
1552m1	mer	ESC_QA8785AA	83X	SAMN17526369	JAEUXS000000000	O154:H4	69	+	+	+		+		+	+		+	+		+	+			+		+	+		+		+	+	+		+				+									+
CE1585	cef	ESC_RA0975AA	143X	SAMN17526371	JAEUXT000000000	ONT:HNT	23	+	+	+	+	+			+	+	+				+	+	+				+		+		+	+				+		+										+
1587R	mer	ESC_RA0998AA	84X	SAMN17526381	JAEUXU000000000	ONT:H4	69	+	+	+				+			+			+	+	+					+	+			+	+			+			+										+
CE1724	cef	ESC_RA0997AA	76X	SAMN17526382	JAEUXV000000000	O154:H4	69	+	+	+		+		+	+		+	+		+	+			+		+	+		+		+	+	+		+				+									+
CE1681	cef	ESC_RA0995AA	73X	SAMN17526383	JAEUXW000000000	O154:H4	69	+	+	+		+		+	+		+	+		+	+			+		+	+		+		+	+	+		+						+	+	+					+	+
1605m2	mer	ESC_RA0996AA	81X	SAMN17526398	JAEUXX000000000	O154:H4	69	+	+	+				+		+	+		+	+	+					+	+	+		+	+	+		+	+		+			S83L
1660m1	mer	ESC_QA8910A	77X	SAMN17526400	JAEUXY000000000	O154:H4	69	+	+			+			+		+	+			+			+					+				+						+
CE1700	cef	ESC_QA8911AA	74X	SAMN17526420	JAEUXZ000000000	ONT:HNT	23	+	+	+	+	+			+	+	+				+	+	+		+		+		+		+	+				+		+
1537H	cip	ESC_QA8912AA	127X	SAMN17526421	JAEUYA000000000	ONT:HNT	23	+	+	+	+	+			+	+	+				+	+	+		+		+		+		+	+						+										+
1720H	cip	ESC_QA8787AA	16X	SAMN17526422	JAEUYJ000000000	ONT:H4	1248	+	+			+			+			+						+									+		+				+									+
1726H	Cip	ESC_QA8788AA	58X	SAMN17526423	JAEUYI000000000	O154:H4	69	+	+	+		+		+	+		+	+		+	+			+			+		+		+	+	+		+				+									+
1560H	cip	ESC_QA8790AA	61X	SAMN17526424	JAEUYH000000000	O154:H4	69	+	+	+		+		+	+		+	+		+	+			+		+	+		+		+	+	+		+				+									+
1561H	cip	ESC_QA8789AA	43X	SAMN17526425	JAEUYG000000000	ONT:HNT	23	+	+	+	+	+			+	+	+				+	+	+		+		+		+		+	+				+		+										+
1539H	cip	ESC_QA8791AA	106X	SAMN17526426	JAEUYF000000000	ONT:HNT	23	+	+	+		+			+	+	+				+	+	+		+		+		+		+	+				+		+										+
1585H	cip	ESC_QA8795AA	499X	SAMN17526427	JAEUYE000000000	ONT:HNT	23	+	+	+	+	+			+	+	+				+	+	+		+		+		+		+	+				+		+										+
CE1539	cef	ESC_QA8792AA	161X	SAMN17526428	JAEUYD000000000	O45:HNT	1248	+	+	+		+	+		+		+			+	+	+	+	+			+		+		+	+			+	+		+	+									+
CE1580	cef	ESC_QA8794AA	358X	SAMN17526429	JAEUYC000000000	O45:HNT	1248	+	+	+		+	+	+	+		+			+	+	+	+	+		+	+		+		+	+			+	+		+	+									+
CE1538B	cef	ESC_QA8793AA	123X	SAMN17526430	JAEUYB000000000	ONT:HNT	23	+	+	+	+	+			+	+	+				+	+	+		+		+		+		+	+						+										+
																					`
[truncated: 49 more columns]
