# Supplementary material for: Epidemic HI2 Plasmids Mobilising the Carbapenemase Gene blaIMP-4 in Australian Clinical Samples Identified in Multiple Sublineages of Escherichia coli ST216 Colonising Silver Gulls
Source: Microorganisms. 2021 Mar 10;9(3):567. doi: 10.3390/microorganisms9030567 (PMC7999438; doi:10.3390/microorganisms9030567)
Supplement: Supplementary file 1 [file microorganisms-09-00567-s001.zip › microorganisms-1112325-sup/Supplementary Table S2.xlsx]

## Sheet: Sheet1
Plasmid ID	GenBank accession no.	Plasmid size(bp)	ORFs	Isolate	PlasmidFinder	pMLST (ST)	Phages	Antibiotic resistance																											Other genes
								Aminoglycoside					Beta-Lactam					Colistin	Fluoroquinolones		Rifampicin	MLS		Phenicol			Sulphanomide		Tetracycline		Trimethoprim				Flagellin		Colicin
								aac(3)-IId	aac(6')-Ib3	aac(6')-Ib-cr	aph(6)-Id	aph(3'')-Ib	blaIMP-4	blaLAP-2	blaOXA-1	blaTEM-1B	blaSHV-12	mcr-9	qnrS1	aac(6')-ib-cr	arr-3	mdf(A)	mph(A)	catA2	cmlA1	catB3	sul 1	sul2	tet(A)	tet(D)	dfrA12	dfrA19	dfrA14	dfrA7	fliC	flhD	E7 operon
pCE1537-A	MT232840	312577	366	CE1537	IncHI2	ST1		+	+	+	+	+	+		+	+	+	+		+	+		+	+		+	+			+		+
pCE1537-E	MT162143	138284	364	CE1537	IncY		Escher_RCS47_NC_042128
pCE1681-A	MT180430	252609	316	CE1681	IncHI2	ST3		+		+			+		+	+				+	+		+			+	+		+
pCE1537-B	MT162140	72373	343	CE1537	IncFIA (HI1)																														+
pCE1681-B	MT180431	72157	338	CE1681	IncFIB(K)						+	+		+		+			+					+				+					+
pCE1537-C	MT162141	10338	78	CE1537	Col156																																+
pCE1681-C	MT180432	11153	86	CE1681	Col156																																+
pCE1537-D	MT162142	5926	46	CE1537	IncX1
pCE1681-D	MT180433	85711	381	CE1681	IncR											+
pCE1681-E	MT180434	65126	378	CE1681	IncX5																															+
pCE1681-F	MT180435	6075	46	CE1681	ColE
pCE1537-F	MT162144	1917	17	CE1537	Col440I
